# Supplementary material for: ZNF33B Promotes Japanese Encephalitis Virus Infection by Regulating the Stability of M6A‐Modified Trim25 to Control the Autophagy Process
Source: Adv Sci (Weinh). 2026 Jun 18:e76122. Online ahead of print. doi: 10.1002/advs.76122 (PMC13336372; doi:10.1002/advs.76122)
Supplement: Supplementary file 2 — Supporting File 2: advs76122‐sup‐0002‐DataFile.xlsx [file ADVS-9999-e76122-s001.xlsx]

## Sheet: Figure 1
	Figure 1A													Figure 1B	ZNF33B	-	+	-	+		Figure 1C
															JEV	-	-	+	+
																1.26505	2.33074	1.16064	2.64849
																0.895056	1.90016	1.34838	2.54703
																0.839891	2.22277	1.12759	2.58134
														Figure 1E	sgZNF33B	-	+	-	+
															JEV	-	-	+	+
	Figure 1D															0.983201	0.549526	1.93138	0.648486
																1.18386	0.465543	1.45058	0.854703
																0.83294	0.751061	1.5554	0.6075
	Figure 1F		NS5					NS3				FLAG				GAPDH
	Figure 1G		NS5					NS3					GAPDH
	Figure 1H		NS5				NS3					E				METTL14				GAPDH				Figure 1I		E			NS3			NS5
																										siNC	siMETTL14		siNC	siMETTL14		siNC	siMETTL14
																										1.00298	0.205364		0.928985	0.165156		1.04061	0.701327
																										0.916605	0.361352		0.972605	0.218707		1.01129	0.753376
																										1.07601	0.470743		1.09841	0.290803		0.9481	0.639117
	Figure 1J		NS5				NS3					E				FLAG				GAPDH
	Figure 1K
																Figure 1L	METTL14	0	500	750	1000
																		5.07	6.23	6.87	7.56
																		5.39	6.56	7.08	7.28
																		5.48	6.91	6.82	7.05
	Figure 1M		HA (IP)				FLAG (IP)				HA (INPUT)					FLAG (INPUT)			NS3					GAPDH
	Figure 1N						Figure 1O	ZNF33B	METTL14	DAPI			Figure 1P	METTL3				METTL14				NS3				GAPDH
								187	158	94
								197	166	76
								178	161	74
								173	156	169
								166	160	86
								170	156	17
								179	149	75
								188	158	49
								173	155	74
								185	153	58
								157	163	68
								189	158	4
								184	167	34			Figure 1Q	sgNC	sgZNF33B	sgNC	sgZNF33B
								177	157	39				METTL3		METTL14
								210	155	7				0.896746	1.00283	0.739564	0.911577
								210	155	7				1.01665	0.969206	1.04211	0.634893
								205	161	62				1.08661	0.877982	1.21833	0.554243
								224	157	23
								224	175	34
								243	176	64			Figure 1R	HA (INPUT and IP)				FLAG(IP)				FLAG(INPUT)				GAPDH
								220	175	48
								230	179	36
								239	170	55
								217	178	34
								245	177	42
								230	182	79
								204	177	54
								203	183	83
								239	180	89
								240	187	33
								240	187	33
								249	191	12
								249	193	1			Figure 1S	ZNF33B	0	500	750	1000
								248	184	56					0.765671	0.894627	1.35	2.04157
								255	187	46					1.17984	1.30555	1.31	2.82372
								242	176	35					1.05449	1.35	1.37	2.50874
								240	178	94
								244	186	45
								219	178	1			Figure 1T		METTL14 (IP)			METTL3 (IP)				METTL14 (INPUT)				METTL3 (INPUT)					NS3			GAPDH
								209	180	12
								181	184	57
								202	178	94
								200	186	30
								221	184	28
								221	184	28
								215	172	28
								214	181	141
								206	170	48
								205	174	76
								188	163	73
								185	176	14
								193	179	61
								183	174	32
								180	184	39
								189	189	59
								193	189	32
								190	197	100
								156	187	31
								182	182	95
								182	182	95
								160	183	128
								162	164	134
								175	178	86
								170	172	36
								155	188	28
								169	184	28
								155	180	65
								161	186	9
								205	185	95
								213	172	2
								222	184	32
								212	188	1
								185	188	14
								185	188	14
								224	173	40
								201	182	21
								221	174	47
								196	169	75
								221	175	84
								180	175	59
								199	170	8
								215	177	56
								210	177	6
								235	175	45
								233	179	66
								235	174	48
								223	173	62
								229	197	23
								229	197	23
								226	198	55
								235	188	27
								228	176	155
								222	178	56
								217	169	50
								203	171	33
								194	180	15
								192	165	67
								151	175	85
								181	175	41
								196	178	51

## Sheet: Figure 2
	Figure 2A-F	The RIP-seq and RNA-seq data generated in this study have been deposited in the NCBI Sequence Read Archive (SRA) database under accession numbers PRJNA1471351 and PRJNA1471055.
	Figure 2G	IgG	ZNF33B		Figure 2H	EV	ZNF33B
		1.2268	3.28057			0.94305	0.186858
		0.950581	2.29925			1.05613	0.237694
		0.822621	2.1348			1.00082	0.353896
							0.427788
	Figure 2I		TRIM25				NS3					FLAG				GAPDH				Figure 2J	ZNF33B	0	500	1000
																						1.01568	0.63	0.32
																						0.967125	0.52	0.31
																						1.01719	0.56	0.38
	Figure 2K		TRIM25				NS3					FLAG				GAPDH				Figure 2L	ZNF33B	0	500	1000
																						1.15049	0.53	0.335643
																						0.870937	0.42	0.368312
																						1.00602	0.66	0.475
	Figure 2M		TRIM25				FLAG				GAPDH
	Figure 2N		TRIM25				NS3				GAPDH						Figure 2O	WT	ZNF33B KO
																		1.09283	2.08924
																		1.22818	2.52788
																		0.678988	2.74563

## Sheet: Figure 3
	Figure 3A	RF classifier	SVM classifier		Figure 3B		CON			ZNF33B				Figure 3C	IgG	M6A		Figure 3D	IgG	METTL3		Figure 3E	IgG	METTL14				Figure 3F	The prediction of m6A sites on Trim25
		0.81	0.67			0 h	119.58	88.08	92.33	100.48	106	93.52			1.24466	3.12335			1.03462	2.33934			1.01164	1.97663					Position	Sequence context	Score	Decision
						3 h	90.85	70.95	64.15	45.59	32.89	70.01			0.850797	2.63924			1.27225	4.60272			0.769294	2.05227					1492	UAUGCCGUUAAAGUCAUCCUGGACUACAACACCGCCCACAACAAG	0.692	m6A site (Very high confidence)
						6 h	50.7	58.95	48.65	16.76	32.98	41.17			0.90454	2.66454			0.965384	4.32543			1.21906	3.15164					1567	UCUGCGGCCGACACGUCCCAGGACUACCAGCCACAUCCCCAGAGG	0.691	m6A site (Very high confidence)
																													1669	GGAGGUGGAGCUGCAGAAGAACAACUUCUGCGGGGUAGGCG	-	m6A site (Very high confidence)
	Figure 3G		WT			MUT1			MUT2			MUT3					Figure 3H
		IgG	0.878638	0.971616	1.14975	0.87938	1.2899	0.830718	1.01358	1.34136	0.64506	1.11128	0.956832	0.931891
		ZNF33B	5.55277	5.684	4.2446	5.07426	2.96234	4.99558	2.84864	3.08052	3.87911	2.2664	2.93394	2.40091
	Figure 3I		EV			ZNF33B
		WT	0.847644	1.11423	1.03813	0.331836	0.27402	0.33742
		MUT1	1	1.03566	0.96434	0.221226	0.255085	0.316078
		MUT2	0.746799	1.24413	1.00907	0.372884	0.478709	0.489272
		MUT3	0.914029	0.918659	1.16731	0.674554	0.627495	0.599051
	Figure 3J		CON			ZNF33B			ZNF33B+siMETTL3
		0 h	0.704783	1.05945	1.23576	0.937176	1.12322	0.939606	0.899376	1.20934	0.891289
		2 h	0.87781	0.868635	0.994199	0.897611	0.823114	0.698761	0.82384	0.978813	0.851174
		4 h	0.969419	0.730843	0.943247	0.670006	0.684484	0.609756	0.795708	0.733589	0.852442
		6 h	0.810766	0.750419	0.893745	0.409607	0.594669	0.461259	0.741655	0.772141	0.641963
	Figure 3K		TRIM25			FLAG					METTL3				GAPDH
	Figure 3L		TRIM25			FLAG					HA				GAPDH
	Figure 3M		TRIM25			FLAG					GAPDH

## Sheet: Figure 4
	Figure 4A		NS5				NS3				E				FLAG					GAPDH				Figure 4B	E					NS3					NS5
																									0	500	750	1000		0	500	750	1000		0	500	750	1000
																									1.0225	0.45	0.45	0.33		1.03	0.28	0.18	0.2		0.95	0.31	0.33	0.5
																									1.01955	0.59	0.57	0.44		1.04	0.31	0.14	0.26		1.14	0.42	0.3	0.45
																									0.957946	0.76	0.68	0.51		0.93	0.34	0.21	0.23		0.91	0.37	0.27	0.37
	Figure 4C									Figure 4D	JEV titer
											TRIM25	0	500	750	1000
												6.82	6.45	4.67	3.21
												6.89	5.81	5.32	2.94
												7.08	5.73	4.78	3.65
										Figure 4E	Infection rate
											TRIM25	0	500	750	1000
												84	63	51	50
												80	51	46	21
												71	69	47	37
	Figure 4F		NS5				NS3				E				FLAG					GAPDH				Figure 4G	E					NS3					NS5
																									0	500	750	1000		0	500	750	1000		0	500	750	1000
																									1.0225	0.18	0.11	0.09		1.07	0.58	0.47	0.31		0.85	0.63	0.51	0.56
																									1.12	0.12	0.12	0.05		1.05	0.53	0.49	0.39		1.24	0.57	0.59	0.51
																									0.86	0.15	0.13	0.05		0.87	0.64	0.52	0.27		0.91	0.69	0.47	0.53
	Figure 4H									Figure 4I	JEV titer						Figure 4K							Figure 4L	LC3 puncta
											TRIM25	0	500	750	1000										HEK293T		SK6
												6.38	5.31	4.02	3.47										EV	TRIM25	EV	TRIM25
												6.71	4.97	3.57	3.89										279	80	89	60
												6.56	5.23	3.89	3.67										421	128	98	43
																									354	176	122	41
										Figure 4J	Infection rate														306	134	117	57
											TRIM25	0	500	750	1000										392	155	83	55
												73	51	23	19
												78	47	27	17
												69	45	31	10
	Figure 4M		MAP1LC3B				SQSTM1/p62					GAPDH					Figure 4N			MAP1LC3B				SQSTM1/p62					GAPDH
	Baf.A1-
																		Baf.A1-
	Baf.A1+
																		Baf.A1+
	Figure 4O								Figure 4P		JEV-							Figure 4Q							Figure 4R		JEV-
											Autophagosome			Autolysosome													Autophagosome			Autolysosome
										EV	26	23	24	25	27	23										EV	14	17	19	21	19	24
										TRIM25	9	10	13	6	8	14										TRIM25	6	9	11	13	15	10
											JEV+																JEV+
											Autophagosome			Autolysosome													Autophagosome			Autolysosome
										EV	47	45	39	28	49	42										EV	28	34	37	26	31	29
										TRIM25	27	22	19	13	19	17										TRIM25	11	17	16	10	13	14

## Sheet: Figure 5
	Figure 5A						Figure 5B		ATG12				ATG7				ATG5				FLAG				GAPDH
							Figure 5C		ATG12				ATG7				ATG5				TRIM25				GAPDH
	Figure 5D		MYC				FLAG					GAPDH				Figure 5E		MYC				FLAG					GAPDH
	Figure 5F	ATG5						ATG7
		TRIM25	0	500	750	1000		TRIM25	0	500	750	1000
			0.95	0.31	0.33	0.5			1.09	0.55	0.49	0.32
			1.14	0.42	0.3	0.45			0.98	0.53	0.41	0.44
			0.91	0.37	0.27	0.37			0.93	0.58	0.37	0.4
	Figure 5G		ATG7				ATG5				TRIM25					ATG7				ATG5				TRIM25					NS3				GAPDH
	Figure 5H		MYC					FLAG					MYC				FLAG					NS3					GAPDH
	Figure 5I		MYC					FLAG					MYC				FLAG					NS3					GAPDH
	Figure 5J						Figure 5K	TRIM25	ATG5	DAPI		Figure 5L						Figure 5M	TRIM25	ATG7	DAPI		Figure 5N		ATG12				ATG7				ATG5
								232	255	0									142	96	3
								232	255	0									142	96	3
								208	255	0									157	73	0
								212	255	4									134	73	0
								214	248	6									131	49	5
								229	251	12									122	56	0
								230	229	0									109	59	0
								213	248	0									93	84	5
								254	226	0									131	77	0
								237	231	0									177	62	0
								229	224	0									94	73	3
								207	216	5									109	69	0
								221	228	0									142	69	0				NS3				FLAG				GAPDH
								243	217	0									125	60	0
								245	234	0									129	68	0
								251	217	0									129	58	0
								233	216	5									77	46	0
								226	219	0									102	44	0
								244	204	5									145	62	0
								237	198	4									72	46	0
								243	217	15									75	67	0
								249	214	0									112	52	3
								240	222	5									87	50	0
								224	236	0									109	54	0
								251	233	0									105	73	3
								251	221	3									108	41	0		Figure 5O		ATG5				ATG7				ATG12
								235	235	0									101	51	0				CON	TRIM25			CON	TRIM25			CON	TRIM25
								252	252	0									95	50	0			0 h	1	1		0 h	1	1		0 h	1	1
								252	236	3									79	37	0			3 h	0.83	0.7655		3 h	0.86	0.54		3 h	0.72	0.81
								252	236	3									102	51	0			6 h	0.78	0.648533		6 h	0.71	0.42		6 h	0.56	0.43
								238	239	0									88	47	2			9 h	0.37	0.325755		9 h	0.48	0.21		9 h	0.27	0.24
								221	239	0									118	44	0
								240	243	2									64	50	4		Figure 5P		ATG12				ATG7				ATG5
								222	241	0									102	53	6
								204	212	6									79	51	2
								222	219	3									96	69	0
								220	216	7									101	48	0
								187	214	9									100	61	0
								204	219	10									89	56	0
								226	200	5									114	72	0
								220	204	0									105	47	0
								185	194	4									110	47	0
								216	182	9									89	40	3
								209	205	5									132	54	0
								198	201	3									100	58	4
								202	199	4									79	66	0				NS3				TRIM25				GAPDH
								203	206	5									67	45	0
								222	209	0									91	45	2
								219	208	0									58	37	0
								228	197	7									125	43	0
								192	206	9									72	51	0
								207	212	3									80	43	2
								217	208	2									118	40	2
								216	222	0									63	47	0
								231	206	5									104	47	0
								221	223	0									103	50	0
								181	214	0									111	51	0
								181	214	0									105	52	0
								216	209	5									63	33	0		Figure 5Q		ATG5				ATG7				ATG12
								214	219	0									110	47	0				CON	TRIM25			CON	TRIM25			CON	TRIM25
								201	211	0									82	59	0			0 h	1	1		0 h	1	1		0 h	1	1
								214	198	5									46	60	0			3 h	0.779799	0.710817		3 h	0.808349	0.848092		3 h	0.631803	0.69149
								214	215	11									80	32	0			6 h	0.687677	0.645476		6 h	0.602139	0.751021		6 h	0.479405	0.521061
								205	212	5									63	32	0
								216	207	8									92	54	0
								226	223	5									94	42	2
								212	216	0									70	39	1
								224	208	4									80	41	0
								239	191	5									90	50	0
								246	209	3									80	44	0
								250	202	0									81	40	0
								217	204	0									102	34	0
								218	179	0									89	36	0
								220	184	0									64	49	0
								213	193	0									101	44	1
								221	190	10									114	64	0
								224	187	0									54	59	0
								199	175	8									118	68	2
								195	166	14									86	49	4
								185	168	8									84	55	1
								237	174	4									55	67	0
								218	194	12									70	48	0
								193	188	5									42	61	0
								222	188	20									77	54	0
								186	175	7									77	56	0
								186	175	7									65	52	0
								199	184	4									101	58	0
								183	190	5									67	55	0
								219	173	5									135	58	0
								199	197	5									83	72	0
								225	196	0									84	64	0
								225	196	0									67	57	0
								219	187	0									115	58	0
								221	204	5									79	55	3
								236	208	11									150	44	0
								253	195	0									110	69	0
								234	200	4									100	36	0
								245	205	0									110	62	0
								246	202	0									87	51	0
								242	208	0									125	63	0
								234	221	0									161	55	0
								249	215	3									142	77	1
								255	233	0									84	42	0
								241	218	0									106	68	0
								255	223	0									64	53	0
								255	230	0									116	68	6
								240	221	2									116	51	0
								243	222	4									89	61	0
								250	224	0									112	75	0
								241	225	0									107	36	0
								252	220	5									99	54	0
								241	203	0									148	51	0
								201	234	3									93	64	0
								223	211	6									132	50	0
								223	211	6									135	56	2
								207	210	0									134	48	0
								222	212	0									118	55	0
								220	201	3									87	41	0
								230	200	5									118	59	0
								206	211	0									133	77	2
								215	212	0									99	55	1
								225	200	0									95	71	0
								221	210	0									97	60	0
								248	209	0									139	62	4
								238	208	0									73	54	3
								244	201	5									71	55	0
								237	215	0									100	61	4
								249	207	0									60	69	3
								248	205	0									121	65	0
								234	229	5									121	90	0
								255	209	8
								255	220	3
								242	212	4
								254	191	0
								229	216	3
								249	184	5
								253	190	9
								246	194	0
								251	196	0
								255	208	5
								244	194	0
								255	207	5
								255	207	5
								255	210	4
								233	192	3
								255	198	0
								255	200	0
								255	219	2
								254	213	0
								255	219	0
								255	221	0
								255	218	0
								255	221	0
								255	202	0
								242	228	0
								252	218	0
								251	223	0
								253	243	5
								250	235	0
								232	221	0
								232	227	17
								211	225	0
								227	231	0
								248	231	0
								220	210	5
								200	234	17
								223	234	4
								234	233	5
								224	215	0
								233	218	4
								233	218	4
								231	244	4
								222	227	0
								232	221	0
								218	204	5
								229	222	0
								230	209	0
								219	232	0
								231	227	0
								218	232	0
								247	218	0
								237	221	0
								224	228	0
								242	213	5
								255	223	0
								242	235	8
								249	207	0
								234	235	0
								235	204	0
								255	222	3
								244	215	5
								255	229	0
								255	231	0
								243	231	0
								251	208	4
								255	202	0
								241	214	5
								232	205	5
								232	205	5
								232	217	5

## Sheet: Figure 6
	Figure 6A		ATG12				ATG7				ATG5				TRIM25				NS3				GAPDH						Figure 6G								ATG7	TRIM25	Ub
																																					255	194	255
																																					251	166	240
																																					255	193	255
																																					255	177	251
																																					255	153	255
																																					251	178	242
																																					254	192	249
																																					244	145	208
																																					248	174	220
																																					250	127	202
																																					255	191	248
																																					255	126	253
	Figure 6B		ATG12				ATG7				ATG5				NS3				FLAG				GAPDH														253	140	246
																																					254	108	234
																																					253	143	247
																																					253	143	247
																																					226	153	164
																																					253	147	222
																																					245	166	222
																																					230	186	173
																																					239	206	205
																																					254	188	239
																																					242	144	216
																																					252	173	203
																																					255	213	254
	Figure 6C		MYC				FLAG				GAPDH				Figure 6D		MYC				FLAG				GAPDH												252	199	225
																																					246	206	204
																																					254	155	218
																																					249	214	222
																																					249	214	222
																																					253	180	211
																																					255	197	240
																																					255	174	255
																																					255	244	251
																																					255	228	232
																																					255	188	252
																																					255	199	220
																																					255	199	220
	Figure 6E		HA (IP)				MYC (IP)				HA (INPUT)				MYC (INPUT)				FLAG				GAPDH														255	253	240
																																					255	250	251
																																					255	240	245
																																					255	238	221
																																					255	229	250
																																					255	226	246
																																					255	224	255
																																					255	255	255
																																					254	205	223
																																					254	255	239
																																					252	240	231
																																					255	249	244
																																					255	253	251
	Figure 6F		HA (IP)				MYC (IP)				HA (INPUT)				MYC (INPUT)				TRIM25				GAPDH														255	253	251
																																					255	245	255
																																					255	246	254
																																					254	218	243
																																					255	231	255
																																					255	217	255
																																					255	232	255
																																					252	242	233
																																					255	207	248
																																					254	203	236
																																					247	194	229
																																					255	202	255
																																					254	178	225
	Figure 6H		HA (IP)				MYC (IP)				HA (INPUT)				MYC (INPUT)				FLAG				GAPDH														255	246	255
																																					253	183	212
																																					253	227	222
																																					255	218	255
																																					252	243	228
																																					244	184	197
																																					254	195	237
																																					255	228	244
																																					253	212	216
																																					253	212	216
																																					252	241	216
																																					250	231	223
																																					255	168	246
	Figure 6I		HA (IP)				MYC (IP)				HA (INPUT)				MYC (INPUT)				FLAG				GAPDH					Figure 6J									255	198	209
																																					253	222	231
																																					249	226	211
																																					255	225	193
																																					249	184	194
																																					247	221	178
																																					249	211	194
																																					237	227	206
																																					247	190	196
																																					254	222	237
																																					254	222	237
																																					250	215	236
																																					246	226	204
	Figure 6K		MYC				FLAG				MYC				FLAG				NS3				GAPDH														255	187	245
																																					246	252	200
																																					251	215	216
																																					248	219	184
																																					252	226	199
																																					252	226	199
																																					244	223	195
																																					251	176	227
																																					245	254	218
																																					247	225	212
																																					254	244	237
																																					255	225	251
																																					255	229	247
	Figure 6L		HA (IP)				MYC (IP)				HA (INPUT)				MYC (INPUT)				FLAG				GAPDH														243	195	194
																																					255	212	255
																																					255	227	243
																																					255	220	255
																																					255	179	240
																																					255	231	236
																																					255	231	236
																																					255	237	255
																																					254	205	238
																																					254	220	213
																																					244	231	210
																																					254	189	234
																																					255	230	252
	Figure 6M		NS5				NS3				E				ATG7				FLAG				GAPDH														253	199	232
																																					255	218	255
																																					255	243	251
																																					251	245	235
																																					255	202	254
																																					255	211	234
																																					244	221	207
																																					248	220	225
																																					255	193	249
																																					253	233	247
																																					253	194	248
																																					253	254	232
																																					250	201	210
																																					250	227	216
																																					252	214	243
																																					252	214	243
																																					254	245	211
																																					255	236	235
																																					253	231	244
																																					254	232	230
																																					250	188	215
																																					255	175	239
																																					253	177	234
																																					248	206	203
																																					253	210	223
																																					251	180	234
																																					244	238	197
																																					238	212	208
																																					242	204	204
																																					242	204	204
																																					242	192	224
																																					250	192	235
																																					250	169	233
																																					248	213	233
																																					249	226	223
																																					249	224	213
																																					252	200	239
																																					252	200	239
																																					241	225	198
																																					243	204	203
																																					238	206	197
																																					245	202	199
																																					242	230	205
																																					245	203	190
																																					250	192	237
																																					240	193	207
																																					250	209	230
																																					255	169	254
																																					248	216	207
																																					253	230	240
																																					246	200	219
																																					246	200	219
																																					249	231	230
																																					248	198	190
																																					233	154	164
																																					239	207	198
																																					239	171	195
																																					243	226	199
																																					244	158	218
																																					251	186	226
																																					248	220	218
																																					246	207	218
																																					250	215	221
																																					244	222	207

## Sheet: Figure 7
	Figure 7A									Figure 7B	The prediction of ubiquitination sites on ATG7				Figure 7C
											Position	Peptide	Score
											423	KALAAADRLQKIFPGVNARGF	0.7851
											652	AFDKCTACSSKVLDQYEREGF	0.639
											389	VRHITFVDNAKISYSNPVRQP	0.62
											352	WRLVPTLDLDKVVSVKCLLLG	0.612
	Figure 7D		MYC					FLAG					GAPDH		Figure 7E
																WT	K389R	K423R	K652R
																0.35	1.08	0.88	0.53
																0.24	0.93	0.75	0.47
																0.45	1.058	0.71	0.42
	Figure 7F		ATG7					TRIM25					GAPDH		Figure 7G		siNC	siTRIM25
																0 h	1	1
																3 h	0.841679	0.95722
																6 h	0.470795	0.836119
	Figure 7H		ATG7					TRIM25					GAPDH		Figure 7I		siNC	siTRIM25
																0 h	1	1
																3 h	0.72855	0.812358
																6 h	0.577032	0.725617
	Figure 7J		HA (IP)					MYC (IP)					HA (INPUT)			MYC (INPUT)				FLAG					GAPDH

## Sheet: Figure 8
	Figure 8A		NS5				NS3				E					FLAG				GAPDH
	Figure 8B		E					NS3					NS5
			0	500	750	1000		0	500	750	1000		0	500	750	1000
			1.04392	1.93126	2.13976	3.53272		1.09392	1.16494	1.54581	1.91247		1.03363	1.73126	1.93746	3.04972
			1.03708	2.08368	2.35649	2.40474		1.05708	1.27484	2.00751	2.22151		0.876117	1.48368	2.17649	2.79474
			0.918997	1.7034	1.49907	1.83567		0.848997	0.975135	1.95404	1.9546		1.09026	1.5413	2.53214	3.14598
	Figure 8C											Figure 8D	Infection rate
													EV	ZNF33B
													3.51	10.62
													5.45	11.75
													6.75	13.85
	Figure 8E		MAP1LC3B				SQSTM1				GAPDH				Figure 8F		MAP1LC3B				SQSTM1				GAPDH				Figure 8G	MAP1LC3B
																															WT			ZNF33B KO
																														Baf.A1-	0.935592	1.0569	1.00751	0.736041	0.724071	0.774889
																														Baf.A1+	1.08808	1.00991	0.902008	0.82336	0.758945	0.722368
	Baf.A1-														Baf.A1-
																														SQSTM1
																															WT			ZNF33B KO
																														Baf.A1-	1.38723	0.916399	0.69637	1.91745	2.47135	1.75913
																														Baf.A1+	0.852085	0.912823	1.23509	1.51405	1.70916	1.83926
	Baf.A1+														Baf.A1+
	Figure 8H		ATG5				ATG7					Beclin1				GAPDH
																				Figure 8J	ATG5
																					WT	ZNF33B KO
																					0.873788	0.634275
																					1.15957	0.721011
																					0.966641	0.599962
																					ATG7
																					WT	ZNF33B KO
																					1.01568	0.769685
																					0.967125	0.811606
																					1.01719	0.589937
	Figure 8I		ATG5				ATG7					Beclin1				GAPDH					ATG5
																					WT	ZNF33B KO
																					0.948596	0.671129
																					1.1407	0.511804
																					0.910707	0.555414
	Figure 8K								Figure 8L	LC3 puncta			Figure 8M		NS5				NS3				HA			GAPDH
										EV	ZNF33B
										103	389
										117	256
										89	317
										95	409
										123	367
	Figure 8N		ATG7				NS5				FALG				HA				GAPDH
	Figure 8O		HA (IP)				MYC (IP)				HA (INPUT)				MYC (INPUT)				FLAG				GFP				GAPDH
	Figure 8P		ATG7				NS3				HA				FLAG				GAPDH
	Figure 8Q			INPUT						IP
		HA						HA
		MYC						MYC
		FLAG
		GFP
		GAPDH

## Sheet: Figure 9
	Figure 9A										Figure 9B
	Figure 9C		AAV-EV	AAV-ZNF33B				Figure 9D	Body weight (g)
		1	0								DAY1	DAY 2	DAY3	DAY4	DAY5	DAY6	DAY7	DAY8
		2	0						EV	A1	26.4	24.81	25.71	25.13	23.92	21.29	dead	dead
		3	0							A2	27.15	25.83	26.74	26.41	24.47	dead	dead	dead
		4	0							A3	27.9	26.42	27.65	27.73	27.21	24.75	22.69	dead
		5	1							A4	25.5	23.39	24.62	23.99	22.97	dead	dead	dead
		5	1							A5	27.02	26.18	27.63	26.55	25.03	22.29	dead	dead
		6	1						ZNF33B	A6	24.25	23.64	24.48	23.42	21.83	dead	dead	dead
		6	1							A7	27.3	26.28	27.37	26.87	dead	dead	dead	dead
		7	0							A8	25.62	24.21	26.34	25.86	22.01	20.48	dead	dead
		8	1							A9	25.83	24.18	24.52	24.81	23.27	dead	dead	dead
		1		0						A10	27.56	26.11	27.06	26.97	24.47	dead	dead	dead
		2		0
		3		0
		4		0
		5		1
		6		1
		6		1
		6		1
		7		1
	Figure 9E		TNF-α			IL-1β			IL-6			Figure 9F
			AAV-EV	AAV-ZNF33B		AAV-EV	AAV-ZNF33B		AAV-EV	AAV-ZNF33B
			2717.47	2466.61		2111.63	2254.68		1436.77	1680.45
			2608.73	2560.79		1964.57	2386.36		1521.4	1645.91
			3026.54	2546.23		2079.55	2189.17		1552.04	1627.43
			2615.58	2686.64		2194.52	2211.23		1551.56	1718.87
			2445.2	2865.58		2198.53	2283.42		1615.27	1747.08
	Figure 9G
	Figure 9H		FLAG				NS5			NS3				E					GAPDH				Figure 9I	E			NS3			NS5
																								AAV-EV	AAV-ZNF33B		AAV-EV	AAV-ZNF33B		AAV-EV	AAV-ZNF33B
																								1.09405	1.70805		0.816873	1.75115		1.17413	1.29058
																								0.959975	1.78605		0.850932	2.29714		0.881623	1.65036
																								0.94597	2.65583		1.3322	2.09064		0.944244	1.40304
	Figure 9J											Figure 9K	NS3			Figure 9L
													AAV-EV	AAV-ZNF33B
													104.29	146.54
													72.67	117.52
													49.82	131.63
													53.93	132.08
													99.8	161.11
													85.27	143.8
													79.24	140.05
													73.08	131.8
													67.42	152.72
													34.83	130.11
													70.76	113.56
													82.26	130.35
													46.24	126.07
													64.33	133.07
													35.54	122.22
													40.19	93.08
													42.24	113.61
													43.92	131.52
													46.2	129.47
													59.2	126.05
													56.12	121.67
													87.31	122.69
													29.62	93.01
													86.53	105.54
													41.83	135.33
	Figure 9M											Figure 9N	M6A			Figure 9O		FLAG				TRIM25				ATG7					GAPDH
													AAV-EV	AAV-ZNF33B
													54.05	166.05
													46.36	104.22
													32.21	108.75
													74.42	145.07
													51.01	132.64
													34.24	63.97
													48.14	120.54
													32.8	137.99
													48.57	136.87
													58.59	124.8
													72.56	144.03
													122.72	127.35
													32.42	98.71		Figure 9P	TRIM25			TRIM25
													34.97	119.25			AAV-EV	AAV-ZNF33B		AAV-EV	AAV-ZNF33B
													61.28	155.06			0.81632	0.307681		0.852015	1.28754
													33.71	111.2			1.05189	0.497001		0.999383	1.75059
													19.83	144.17			1.13179	0.611813		1.1486	1.68345
													65.27	154.91
													43.94	167.92
													79.38	143.09
													73.96	62.32
													95	61.88
													106.78	119.9
													30.24	77.04
													22.84	62.12
	Figure 9Q											Figure 9R	TRIM25			Figure 9S											Figure 9T	ATG7
													AAV-EV	AAV-ZNF33B														AAV-EV	AAV-ZNF33B
													134.48	5.62														2.09	11.04
													118.94	22.06														30.72	77.62
													56.34	11.2														13.23	58.82
													89.65	50														23.14	54.24
													79.21	36.45														32.1	73.68
													99.12	38.56														10.68	99.49
													87.45	63.37														19.65	78.74
													60.26	13.56														13.91	82.1
													76	54.44														16.54	8.85
													84.08	40.84														9.9	104.5
													26.38	23.08														17.1	62.66
													41.07	16.89														5.07	83.3
													18.64	16.29														8.68	78.05
													115.22	8.42														6.3	68.5
													141.39	66.98														8.37	66.18
													31.3	21.58														24.27	60.29
													113.59	77.53														37.33	22.91
													125.68	44.8														43.54	44.19
													125.34	29.6														15.51	60.35
													113.79	32.73														15.83	60.73
													134.33	67.46														30.64	56.08
													92.24	61.4														11.35	49.04
																												27.67	46.22
																												21.88	27.13
																												26.21	21.9

## Sheet: Figure S1
	Figure S1A										Figure S1B		m6A				JEV NS5
												JEV (0 h)	146.36	137.28	139.26	143.12
												JEV (36 h)	159.25	163.57	167.73	157.32	53	46.57	49.08	52.14
												JEV (48 h)	171.23	179.43	189.51	183.92	72.42	77.26	80.46	79.58
											Figure S1C		FLAG						GAPDH
	Figure S1D		FLAG						GAPDH
	Figure S1E		METTL3						METTL14						NS3						GAPDH

[truncated: 10 more sheets: Figure S2, Figure S3, Figure S4, Figure S5, Figure S6, Figure S7, Figure S8, Figure S9, Figure S10, Figure S11]
